# Supplementary material for: SCARF Genes in COVID-19 and Kidney Disease: A Path to Comorbidity-Specific Therapies
Source: Int J Mol Sci. 2023 Nov 8;24(22):16078. doi: 10.3390/ijms242216078 (PMC10671056; doi:10.3390/ijms242216078)
Supplement: Supplementary file 1 [file ijms-24-16078-s001.zip]

Archive with 1 entries (1 files):
- ijms-2651512-supplementary.xlsx
