# Supplementary material for: SCARF Genes in COVID-19 and Kidney Disease: A Path to Comorbidity-Specific Therapies
Source: Int J Mol Sci. 2023 Nov 8;24(22):16078. doi: 10.3390/ijms242216078 (PMC10671056; doi:10.3390/ijms242216078)
Supplement: Supplementary file 1 [file ijms-24-16078-s001.zip › ijms-2651512-supplementary.xlsx]

## Sheet: Succeptibility to SARS-CoV-2
Table S1: 237 genes proposed to be involved in COVID-19 severity or SARS-CoV-2 susceptibility.
Genes associated with susceptibility to SARS-CoV-2 infection and severity of COVID-19
Symbol	Reference	Included in the analysis
ACE2	DOI: 10.1038/nature02145; DOI: 10.1073/pnas.0409465102; https://doi.org/10.1016/j.cell.2020.02.052	Yes
BSG	DOI: 10.1086/427811, PMID: 33277466	Yes
AGTR1	DOI: https://doi.org/10.1016/j.cell.2021.02.053	Yes
AVPR1B	DOI: https://doi.org/10.1016/j.cell.2021.02.053	Yes
DPP4	DOI: 10.1038/nature12005, DOI: 10.1080/22221751.2020.1739565	Yes
ANPEP	DOI: 10.1038/357420a0, DOI: 10.1099/0022-1317-77-10-2515, DOI: 10.1099/0022-1317-78-11-2795, DOI: 10.1128/jvi.77.4.2530-2538.2003	Yes
CD209	DOI: 10.1128/JVI.78.11.5642-5650.2004	Yes
CLEC4G	DOI: 10.1016/j.virol.2005.06.026	Yes
CD299	DOI: 10.1128/JVI.78.21.12090-12095.2004	Yes
TMPRSS2	DOI: 10.1128/JVI.02232-10	Yes
CTSB	DOI: 10.1016/j.antiviral.2013.09.028	Yes
CTSL	DOI: 10.1016/j.antiviral.2013.09.028	Yes
FURIN	DOI: 10.1016/j.cell.2020.02.058, DOI: 10.1073/pnas.1407087111	Yes
TMPRSS4	DOI: 10.1101/2020.04.21.054015	Yes
TMPRSS11A	DOI: 10.1074/jbc.RA118.001273, https://doi.org/10.1371/journal.pone.0007870	Yes
TMPRSS11B	DOI: 10.1074/jbc.RA118.001273, https://doi.org/10.1371/journal.pone.0007870	Yes
TOP3B	DOI: 10.1101/2020.03.24.005900	Yes
MADP1	PMID: 22362731	Yes
AP2M1	DOI: 10.1128/JVI.02705-14, DOI: 10.1371/journal.ppat.1002845, DOI: 10.1172/JCI89857, DOI: 10.3390/v12010045	Yes
AP2A2	DOI: 10.1038/s41586-020-2286-9	Yes
CHMP2A	DOI: 10.1111/cmi.12041, 10.1016/s0092-8674(03)00714-1	Yes
RAB1A	DOI: 10.1128/JVI.00500-11, DOI: 10.1016/j.virol.2014.11.007, DOI: 10.1074/jbc.M705221200, DOI: 10.1053/j.gastro.2014.11.043	Yes
RAB10	DOI: 10.1080/21541248.2017.1346552	Yes
RAB14	DOI: 10.1080/21541248.2017.1346552	Yes
RHOA	PMID: 10438814	Yes
TAPT1	DOI: 10.1016/j.micinf.2011.01.012	Yes
IFITM1	DOI: 10.1371/journal.ppat.1001258	Yes
IFITM2	DOI: 10.1371/journal.ppat.1001258	Yes
IFITM3	DOI: 10.1371/journal.ppat.1001258	Yes
LY6E	DOI: 10.1101/2020.03.05.979260	Yes
NRP1	DOI: 10.1126/science.abd3072	Yes
NRP2	DOI: 10.1126/science.abd3072	Yes
IFNAR1	DOI: https://doi.org/10.1038/s12276-021-00592-0	Yes
IFNAR2	DOI: https://doi.org/10.1038/s12276-021-00592-0	Yes
CCR5	PMID: 35714803	Yes
SLC6A20	DOI: https://doi.org/10.1038/s41586-021-03767-x	Yes
LZTFL1	DOI: https://doi.org/10.1038/s41586-021-03767-x	Yes
ZBTB11	DOI: https://doi.org/10.1038/s41586-021-03767-x	Yes
RPL24	DOI: https://doi.org/10.1038/s41586-021-03767-x	Yes
CEP97	DOI: https://doi.org/10.1038/s41586-021-03767-x	Yes
NXPE3	DOI: https://doi.org/10.1038/s41586-021-03767-x	Yes
FOXP4	DOI: https://doi.org/10.1038/s41586-021-03767-x	Yes
TMEM65	DOI: https://doi.org/10.1038/s41586-021-03767-x	Yes
ABO	DOI: https://doi.org/10.1038/s41586-021-03767-x	Yes
OAS1	DOI: https://doi.org/10.1038/s41586-021-03767-x	Yes
OAS3	DOI: https://doi.org/10.1038/s41586-021-03767-x	Yes
OAS2	DOI: https://doi.org/10.1038/s41586-021-03767-x	Yes
ARHGAP27	DOI: https://doi.org/10.1038/s41586-021-03767-x	Yes
PLEKHM1	DOI: https://doi.org/10.1038/s41586-021-03767-x	Yes
LINC02210-CRHR1	DOI: https://doi.org/10.1038/s41586-021-03767-x	Yes
CRHR1	DOI: https://doi.org/10.1038/s41586-021-03767-x	Yes
SPPL2C	DOI: https://doi.org/10.1038/s41586-021-03767-x	Yes
MAPT	DOI: https://doi.org/10.1038/s41586-021-03767-x	Yes
STH	DOI: https://doi.org/10.1038/s41586-021-03767-x	Yes
KANSL1	DOI: https://doi.org/10.1038/s41586-021-03767-x	Yes
LRRC37A	DOI: https://doi.org/10.1038/s41586-021-03767-x	Yes
ARL17B	DOI: https://doi.org/10.1038/s41586-021-03767-x	Yes
LRRC37A2	DOI: https://doi.org/10.1038/s41586-021-03767-x	Yes
ARL17A	DOI: https://doi.org/10.1038/s41586-021-03767-x	Yes
NSF	DOI: https://doi.org/10.1038/s41586-021-03767-x	Yes
WNT3	DOI: https://doi.org/10.1038/s41586-021-03767-x	Yes
KAT7	DOI: https://doi.org/10.1038/s41586-021-03767-x	Yes
TAC4	DOI: https://doi.org/10.1038/s41586-021-03767-x	Yes
DPP9	DOI: https://doi.org/10.1038/s41586-021-03767-x	Yes
ICAM1	DOI: https://doi.org/10.1038/s41586-021-03767-x	Yes
ICAM4	DOI: https://doi.org/10.1038/s41586-021-03767-x	Yes
ICAM5	DOI: https://doi.org/10.1038/s41586-021-03767-x	Yes
ZGLP1	DOI: https://doi.org/10.1038/s41586-021-03767-x	Yes
FDX2	DOI: https://doi.org/10.1038/s41586-021-03767-x	Yes
RAVER1	DOI: https://doi.org/10.1038/s41586-021-03767-x	Yes
ICAM3	DOI: https://doi.org/10.1038/s41586-021-03767-x	Yes
TYK2	DOI: https://doi.org/10.1038/s41586-021-03767-x	Yes
PLEKHA4	DOI: https://doi.org/10.1038/s41586-021-03767-x	Yes
PPP1R15A	DOI: https://doi.org/10.1038/s41586-021-03767-x	Yes
TULP2	DOI: https://doi.org/10.1038/s41586-021-03767-x	Yes
NUCB1	DOI: https://doi.org/10.1038/s41586-021-03767-x	Yes
BPIFB4	PMID: 35714803	Yes
C3	PMID: 35793369	Yes
TLL-1	PMID: 35714803	Yes
GOLGA3	PMID: 35714803	Yes
DPP7	PMID: 35714803	Yes
IFI30	PMID: 35714803	Yes
MEFV	PMID: 35714803	Yes
XCR1	PMID: 35714803	Yes
CCR9	PMID: 35714803	Yes
FYCO1	PMID: 35714803	Yes
CXCR6	PMID: 35714803	Yes
HNRNPK	PMID: 35714803	Yes
RMI1	PMID: 35714803	Yes
MBL2	PMID: 35714803	Yes
MUC5B	PMID: 35714803	Yes
PNPLA3	PMID: 35714803	Yes
TAS2R38	PMID: 35714803	Yes
DDR1	PMID: 35714803	Yes
TLR3	PMID: 35714803	Yes
TLR7	PMID: 35714803	Yes
TNFRSF1A	PMID: 35714803	Yes
TNFRSF13C	PMID: 35714803	Yes
DHCR7	PMID: 35714803	Yes
NADSYN1	PMID: 35714803	Yes
CYP2R1	PMID: 35714803	Yes
IFNλ3	PMID: 35714803	Yes
IFNλ4	PMID: 35714803	Yes
TIRAP	PMID: 35714803	Yes
IL-6	PMID: 35714803	Yes
MX1	PMID: 35714803	Yes
NAPSA	PMID: 36934789	Yes
EFNA1	PMID: 36934789	Yes
SLC50A1	PMID: 36934789	Yes
DPM3	PMID: 36934789	Yes
KRTCAP2	PMID: 36934789	Yes
TRIM46	PMID: 36934789	Yes
MUC1	PMID: 36934789	Yes
THBS3	PMID: 36934789	Yes
MTX1	PMID: 36934789	Yes
GBA	PMID: 36934789	Yes
FAM189B	PMID: 36934789	Yes
SCAMP3	PMID: 36934789	Yes
CLK2	PMID: 36934789	Yes
HCN3	PMID: 36934789	Yes
PKLR	PMID: 36934789	Yes
FDPS	PMID: 36934789	Yes
RUSC1	PMID: 36934789	Yes
MSTO1	PMID: 36934789	Yes
C6orf15	PMID: 36934789	Yes
PSORS1C1	PMID: 36934789	Yes
CDSN	PMID: 36934789	Yes
PSORS1C2	PMID: 36934789	Yes
CCHCR1	PMID: 36934789	Yes
TCF19	PMID: 36934789	Yes
POU5F1	PMID: 36934789	Yes
HLA-C	PMID: 36934789	Yes
HLA-B	PMID: 36934789	Yes
SFTPD	PMID: 36934789	Yes
ELF5	PMID: 36934789	Yes
FBRSL1	PMID: 36934789	Yes
ACSF3	PMID: 36934789	Yes
CDH15	PMID: 36934789	Yes
SLC22A31	PMID: 36934789	Yes
NR1H2	PMID: 36934789	Yes
POLD1	PMID: 36934789	Yes
HLAG	PMID: 36934789	Yes
NOTCH4	PMID: 36934789	Yes
EFNA4	PMID: 36934789	Yes
BCL11A	PMID: 36934789	Yes
PLSCR1	PMID: 36934789	Yes
ACSL6	PMID: 36934789	Yes
HLA-DRB1	PMID: 36934789	Yes
LINC01276	PMID: 36934789	Yes
IFNA10	PMID: 36934789	Yes
ATP11A	PMID: 36934789	Yes
RGMA	PMID: 36934789	Yes
FUT2	PMID: 36934789	Yes
IL10RB	PMID: 36934789	Yes
LINC00649	PMID: 36934789	Yes
KLHL1	PMID: 36934789	Yes
ATXN8	PMID: 36934789	Yes
ATXN80S	PMID: 36934789	Yes
DOCK2	PMID: 36934789	Yes
AQP3	PMID: 36934789	Yes
UPK1A	PMID: 36934789	Yes
ZTBT32	PMID: 36934789	Yes
RBBP5	PMID: 36934789	Yes
DSTYK	PMID: 36934789	Yes
TMCC2	PMID: 36934789	Yes
ANGEL1	PMID: 36934789	Yes
VASH1-AS1	PMID: 36934789	Yes
AC007376.2	PMID: 36934789	Yes
RN7SKP17	PMID: 36934789	Yes
misc_RNA	PMID: 36934789	Yes
AF111169.1	PMID: 36934789	Yes
LRRC74A	PMID: 36934789	Yes
RPL22P2	PMID: 36934789	Yes
AF111169.4	PMID: 36934789	Yes
LINC01247	PMID: 36934789	Yes
LINC01799	PMID: 36934789	Yes
LINC01828	PMID: 36934789	Yes
LRRTM4	PMID: 36934789	Yes
SCN7A	PMID: 36934789	Yes
XIRP2	PMID: 36934789	Yes
SEMA3A	PMID: 36934789	Yes
MEF2B	PMID: 36934789	Yes
NXPE2	PMID: 36934789	Yes
GRM5	PMID: 36934789	Yes
IFNL	PMID: 37452704	Yes
APOE	PMID: 36859360	Yes
ACE1	PMID: 34489863	Yes
HLA-E	PMID: 36934789	Yes
KLRC2	PMID: 36934789	Yes
PROC	PMID: 36934789	Yes
MTHFR	PMID: 36934789	Yes
MTR	PMID: 36934789	Yes
ADAMTS13	PMID: 36934789	Yes
THBS2	PMID: 36934789	Yes
PEDS1	PMID: 36859360	Yes
UBE2V1	PMID: 36859360	Yes
CNN3	PMID: 36859360	Yes
DLX3	PMID: 36859360	Yes
SLC22A5	PMID: 36859360	Yes
AHNAK	PMID: 36859360	Yes
LOC105378861	PMID: 36859360	Yes
GC	PMID: 36859360	Yes
CYP24A1	PMID: 36859360	Yes
COLEC11	PMID: 36859360	Yes
GYG1	PMID: 36859360	Yes
ITGA4	PMID: 36859360	Yes
CD55	PMID: 36859360	Yes
F3	PMID: 36859360	Yes
C4BPA	PMID: 36859360	Yes
LOC107985251	PMID: 36859360	Yes
MRPS21	PMID: 34429158	Yes
GS1-594A7.3	PMID: 36859360	Yes
CFH	PMID: 36859360	Yes
KCNE1	PMID: 36859360	Yes
SCN5A	PMID: 36859360	Yes
TMEM181	PMID: 36859360	Yes
ERAP2	PMID: 36859360	Yes
ALOXE3	PMID: 36859360	Yes
BRF2	PMID: 36859360	Yes
TMEM189	PMID: 36859360	Yes
NNMT	PMID: 34465742	Yes
LOC107986083	PMID: 36859360	Yes
SLC2A5	PMID: 37198478	Yes
JAK1	PMID: 37198478	Yes
AK5	PMID: 37198478	Yes
ANAPC4	PMID: 37198478	Yes
ARHGEF38	PMID: 37198478	Yes
IRF1-AS1	PMID: 37198478	Yes
LTA	PMID: 37198478	Yes
HLA-DQA1	PMID: 37198478	Yes
HIP1	PMID: 37198478	Yes
ZKSCAN1	PMID: 37198478	Yes
RAB2A	PMID: 37198478	Yes
PSMD3	PMID: 37198478	Yes
PDE4A	PMID: 37198478	Yes
CASC20	PMID: 37198478	Yes
ATP5PO	PMID: 37198478	Yes
BIN1	PMID: 35987511	No
DIO2	PMID: 35987511	No
DMGDH	PMID: 35987511	No
FCGR2A	PMID: 35987511	No
FCGR3A	PMID: 35987511	No
FPR1	PMID: 35987511	No
GPX1	PMID: 35987511	No
GSTA1	PMID: 35987511	No
GSTM1	PMID: 35987511	No
GSTM3	PMID: 35987511	No
GSTO1	PMID: 35987511	No
GSTO2	PMID: 35987511	No
GSTP1	PMID: 35987511	No
GSTT1	PMID: 35987511	No
IFNL3	PMID: 35987511	No
IFNL4	PMID: 35987511	No
IL-10	PMID: 35987511	No
IL-17A	PMID: 35987511	No
IL-37	PMID: 35987511	No
MBL	PMID: 35987511	No
MERTK	PMID: 35987511	No
NLPR3	PMID: 35987511	No
PAI-1	PMID: 35987511	No
PER3	PMID: 35987511	No
PPCDC	PMID: 35987511	No
PTX3	PMID: 35987511	No
SERPINA4	PMID: 35987511	No
SERPINA5	PMID: 35987511	No
SOD2	PMID: 35987511	No
TLR4	PMID: 35987511	No
TNFA	PMID: 35987511	No
TNFB	PMID: 35987511	No
TNFRSF13C	PMID: 35987511	No
VDR	PMID: 35987511	No
